# Supplementary material for: Stage-Specific Transcriptomic Insights into Seed Germination and Early Development in Camellia oleifera Abel
Source: Plants (Basel). 2025 Jul 24;14(15):2283. doi: 10.3390/plants14152283 (PMC12348211; doi:10.3390/plants14152283)
Supplement: Supplementary file 1 [file plants-14-02283-s001.zip]

Archive with 1 entries (1 files):
- plants-3756124-supplementary.pdf
